# Supplementary material for: Exploring the Anticancer Potential of NO-Donor Oxadiazole Assemblies Against Malignant Pleural Mesothelioma
Source: Pharmaceutics. 2025 Feb 10;17(2):230. doi: 10.3390/pharmaceutics17020230 (PMC11859074; doi:10.3390/pharmaceutics17020230)
Supplement: Supplementary file 1 [file pharmaceutics-17-00230-s001.zip]

Archive with 1 entries (1 files):
- pharmaceutics-3422932-supplementary.pdf
